# Supplementary material for: Reaction Behavior of Porous TiAl3 Intermetallics Fabricated by Thermal Explosion with Different Particle Sizes
Source: Materials (Basel). 2021 Dec 3;14(23):7417. doi: 10.3390/ma14237417 (PMC8658783; doi:10.3390/ma14237417)
Supplement: Supplementary file 1 [file materials-14-07417-s001.zip]

Archive with 1 entries (1 files):
- materials-1442369-supplementary.pdf
